# Supplementary material for: Functional and Molecular Characterization of New SPTLC1 Missense Variants in Patients with Hereditary Sensory and Autonomic Neuropathy Type 1 (HSAN1)
Source: Genes (Basel). 2024 May 26;15(6):692. doi: 10.3390/genes15060692 (PMC11203308; doi:10.3390/genes15060692)
Supplement: Supplementary file 1 [file genes-15-00692-s001.zip]

Archive with 1 entries (1 files):
- genes-2964809-supplementary.pdf
